# Supplementary material for: Anti-Diabetic Activity of Glycyrrhetinic Acid Derivatives FC-114 and FC-122: Scale-Up, In Silico, In Vitro, and In Vivo Studies
Source: Int J Mol Sci. 2023 Aug 15;24(16):12812. doi: 10.3390/ijms241612812 (PMC10454726; doi:10.3390/ijms241612812)
Supplement: Supplementary file 1 [file ijms-24-12812-s001.zip]

Archive with 1 entries (1 files):
- ijms-2506683-supplementary.pdf
